# Supplementary material for: Cdc42-Specific GTPase-Activating Protein Rga1 Squelches Crosstalk between the High-Osmolarity Glycerol (HOG) and Mating Pheromone Response MAPK Pathways
Source: Biomolecules. 2021 Oct 17;11(10):1530. doi: 10.3390/biom11101530 (PMC8533825; doi:10.3390/biom11101530)
Supplement: Supplementary file 1 [file biomolecules-11-01530-s001.zip]

Archive with 1 entries (1 files):
- biomolecules-1409432-supplementary.pdf
